# Supplementary material for: Experimental Investigation of Nickel-Based Co-Catalysts for Photoelectrochemical Water Splitting Using Hematite and Cupric Oxide Nanostructured Electrodes
Source: Nanomaterials (Basel). 2025 Oct 11;15(20):1551. doi: 10.3390/nano15201551 (PMC12566993; doi:10.3390/nano15201551)
Supplement: Supplementary file 1 [file nanomaterials-15-01551-s001.zip]

Archive with 1 entries (1 files):
- nanomaterials-3888739-supplementary.pdf
